# Supplementary material for: Perioperative changes in cardiac biomarkers in juvenile cats during neutering
Source: Front Vet Sci. 2022 Oct 4;9:1008765. doi: 10.3389/fvets.2022.1008765 (PMC9577090; doi:10.3389/fvets.2022.1008765)
Supplement: Supplementary file 1 [file Table_1.XLSX]

## Sheet: Sheet1
		Supplementary Table 1 Correlation coefficients for hs-cTnI, ANP, and other variables from pre-operation to 0h post-operation in all cats.
			hs-cTnI	BT	HR	RR	SAP	VHS	LVFS	LVWT	LAFS	LA/Ao	LAD	Anesthetic time	BW	Age
		ANP	-0.052	-0.282*	0.391**	-0.195	0.427**	0.082	-0.032	0.087	-0.167	0.149	0.161	0.136	-0.279*	-0.243
		hs-cTnI		-0.181123	0.303*	-0.112155	0.228654	0.299*	-0.0168097	-0.00847904	0.196576	-0.0154355	0.0986796	-0.0387472	0.102821	0.0312574
		BT			-0.468***	0.524***	-0.422***	0.181515	-0.201662	-0.162685	0.0128876	-0.0141557	-0.0428679	0.0644667	0.179924	0.0918396
		HR				-0.399**	0.559***	-0.0191419	0.274*	0.441***	0.249142	-0.02394	0.141065	-0.132569	0.04864	0.252423
		RR					-0.312*	-0.181866	-0.281*	-0.258*	0.0322939	-0.139086	-0.15253	0.133854	-0.0719625	-0.158916
		SAP						-0.0839507	0.104075	0.0821186	0.156226	0.158833	0.0935891	0.100525	-0.0418414	0.0367664
		VHS							-0.0991518	-0.0445841	-0.0445643	0.086115	0.329*	-0.2437	0.321*	0.0876074
		LVFS								0.368**	0.174384	0	-0.046101	-0.271*	-0.117195	-0.0271937
		LVWT									0.0116059	-0.00356214	0.0782658	0.0777768	0.0145935	0.315*
		LAFS										-0.0233244	-0.138152	-0.152144	0.140803	0.156395
		LA/Ao											0.430***	0.122078	-0.0151325	0.193493
		LAD												-0.340**	0.168758	0.0292974
		Anesthetic time													-0.344**	0.0159971
		BW														0.487***
		Spearman's r values.				Asterisks indicate significant differences (*P < 0.05, **P < 0.01, ***P < 0.001)
		hs-cTnI, high-sensitive cardiac troponin I; ANP, atrial natriuretic peptide; BT, body temperature; HR, heart rate; RR, respiratory rate; SAP, systolic arterial blood pressure; VHS, vertebral heart size; LVFS, left ventricular fractional shortening; LVWT, left ventricular wall thickness; LAFS, left atrial fractional shortening; LA/Ao, left atrium-to-aortic root ratio; LAD, left atrial diameter; BW…
