# Supplementary material for: Perioperative changes in cardiac biomarkers in juvenile cats during neutering
Source: Front Vet Sci. 2022 Oct 4;9:1008765. doi: 10.3389/fvets.2022.1008765 (PMC9577090; doi:10.3389/fvets.2022.1008765)
Supplement: Supplementary file 2 [file Table_2.XLSX]

## Sheet: Sheet1
		Supplementary Table 2 Correlation coefficients for hs-cTnI, ANP, and other variables from pre-operation to 18h post-operation in all cats.
			hs-cTnI	BT	HR	RR	SAP	VHS	LVFS	LVWT	LAFS	LA/Ao	LAD	Anesthesia time	BW	Age
		ANP	0.161	0.212	0.101	-0.046	0.042	-0.063	-0.012	0.138	-0.023	0.031	0.172	0.118	-0.244	-0.125
		hs-cTnI		0.0391223	0.217134	-0.214691	0.354**	0.256*	0.0815798	0.0516821	0.136348	0.151074	0.0792355	-0.06909	0.0437731	0.016093
		BT			0.172085	0.0798564	0.0388158	0.0431095	-0.0377894	-0.00294588	0.274*	-0.121311	-0.00506909	0.0325995	0.0809487	-0.00607323
		HR				-0.0913947	0.0637721	0.0786004	0.240483	0.327*	0.341**	0.0692429	0.363**	-0.0986063	-0.0404941	0.335**
		RR					-0.139515	-0.0340733	-0.291*	-0.217119	-0.218357	-0.320*	-0.129907	0.0272199	-0.0159805	-0.17802
		SAP						0.0172388	0.14242	-0.0306626	0.259*	0.0708061	0.00418847	-0.126094	0.0821956	0.0233385
		VHS							0.0846078	-0.018153	-0.010412	-0.152156	0.296*	-0.238302	0.25329	0.0388578
		LVFS								0.329*	0.268*	-0.175365	0.0529404	-0.18031	-0.0845142	0.017647
		LVWT									0.202043	0.047077	0.193588	0.137234	0.0488784	0.371**
		LAFS										0.195755	0.0900042	-0.0674703	0.0315676	0.209738
		LA/Ao											0.371**	0.0418838	-0.055712	0.21065
		LAD												-0.412**	0.0955764	0.0493879
		Anesthesia time													-0.344**	0.0159971
		BW														0.487***
		Spearman's r values.				Asterisks indicate significant differences (*P < 0.05, **P < 0.01, ***P < 0.001)
		hs-cTnI, high-sensitive cardiac troponin I; ANP, atrial natriuretic peptide; BT, body temperature; HR, heart rate; RR, respiratory rate; SAP, systolic arterial blood pressure; VHS, vertebral heart size; LVFS, left ventricular fractional shortening; LVWT, left ventricular wall thickness; LAFS, left atrial fractional shortening; LA/Ao, left atrium-to-aortic root ratio; LAD, left atrial diameter; BW…
