# Supplementary material for: Perioperative changes in cardiac biomarkers in juvenile cats during neutering
Source: Front Vet Sci. 2022 Oct 4;9:1008765. doi: 10.3389/fvets.2022.1008765 (PMC9577090; doi:10.3389/fvets.2022.1008765)
Supplement: Supplementary file 3 [file Table_3.XLSX]

## Sheet: Sheet1
		Supplementary Table 3 Correlation coefficients for hs-cTnI, ANP, and other variables from 0h post-operation to 18h post-operation in all cats.
			hs-cTnI	BT	HR	RR	SAP	VHS	LVFS	LVWT	LAFS	LA/Ao	LAD	Anesthesia time	BW	Age
		ANP	-0.252	-0.173	0.342*	-0.022	0.052	0.018	-0.081	0.107	-0.111	0.165	0.256	0.182	-0.149	0.062
		hs-cTnI		0.215902	-0.186775	0.0891912	-0.0423283	0.179402	-0.0122305	-0.245071	0.0144265	0.0497684	0.123653	-0.143349	0.017099	-0.0586347
		BT			-0.393**	0.394**	-0.169301	0.0321662	0.147681	-0.074692	0.0459051	-0.0627978	-0.00910814	-0.107783	0.11078	-0.00127531
		HR				-0.206038	0.214003	-0.0709945	0.148014	0.281*	0.100047	-0.0535824	0.0781359	-0.104037	0.00648737	0.260*
		RR					-0.0455839	-0.029004	-0.121364	-0.0862978	0.00488599	-0.171344	0.0586786	-0.0354997	0.143309	-0.0390307
		SAP						0.0928461	0.00436457	-0.0785383	-0.0474264	-0.028796	0.0338651	0.0145091	0.357**	0.289*
		VHS							0.0484651	-0.180756	-0.160415	-0.115239	0.357**	-0.215651	0.178979	-0.0720573
		LVFS								0.329*	0.111198	-0.233781	-0.21012	-0.183149	-0.117641	-0.0906649
		LVWT									0.0496171	0.0547063	-0.0339308	0.0495928	0.034031	0.381**
		LAFS										-0.0417397	-0.375**	0.0682496	0.147371	0.188099
		LA/Ao											0.368**	0.247033	-0.0957542	0.139176
		LAD												-0.279*	0.127845	0.0052102
		Anesthesia time													-0.344**	0.0159971
		BW														0.487***
		Spearman's r values.				Asterisks indicate significant differences (*P < 0.05, **P < 0.01, ***P < 0.001)
		hs-cTnI, high-sensitive cardiac troponin I; ANP, atrial natriuretic peptide; BT, body temperature; HR, heart rate; RR, respiratory rate; SAP, systolic arterial blood pressure; VHS, vertebral heart size; LVFS, left ventricular fractional shortening; LVWT, left ventricular wall thickness; LAFS, left atrial fractional shortening; LA/Ao, left atrium-to-aortic root ratio; LAD, left atrial diameter; BW…
